# Supplementary material for: Assessing HDL Metabolism in Subjects with Elevated Levels of HDL Cholesterol and Coronary Artery Disease
Source: Molecules. 2021 Nov 14;26(22):6862. doi: 10.3390/molecules26226862 (PMC8623898; doi:10.3390/molecules26226862)
Supplement: Supplementary file 1 [file molecules-26-06862-s001.zip]

Archive with 1 entries (1 files):
- molecules-1379610-supplementary.pdf
